# Supplementary material for: XMAP: Cross-population fine-mapping by leveraging genetic diversity and accounting for confounding bias
Source: Nat Commun. 2023 Oct 28;14:6870. doi: 10.1038/s41467-023-42614-7 (PMC10613261; doi:10.1038/s41467-023-42614-7)
Supplement: Supplementary file 4 — Supplementary Software 1 [file 41467_2023_42614_MOESM4_ESM.zip]

Archive with 22 entries (20 files):
- Software_submit_r3/
- __MACOSX/._Software_submit_r3
- Software_submit_r3/reproduce/
- __MACOSX/Software_submit_r3/._reproduce
- Software_submit_r3/.DS_Store
- __MACOSX/Software_submit_r3/._.DS_Store
- Software_submit_r3/README
- __MACOSX/Software_submit_r3/._README
- Software_submit_r3/XMAP_1.0.tar.gz
- __MACOSX/Software_submit_r3/._XMAP_1.0.tar.gz
- Software_submit_r3/reproduce/Fig5_replicate_r1.html
- __MACOSX/Software_submit_r3/reproduce/._Fig5_replicate_r1.html
- Software_submit_r3/reproduce/XMAP_adj_z.html
- __MACOSX/Software_submit_r3/reproduce/._XMAP_adj_z.html
- Software_submit_r3/reproduce/Fig4_LDL_ncausal.html
- __MACOSX/Software_submit_r3/reproduce/._Fig4_LDL_ncausal.html
- Software_submit_r3/reproduce/Fig6_height_multiple_signal_r1.html
- __MACOSX/Software_submit_r3/reproduce/._Fig6_height_multiple_signal_r1.html
- Software_submit_r3/reproduce/Fig7_SCAVENGE.html
- __MACOSX/Software_submit_r3/reproduce/._Fig7_SCAVENGE.html
- Software_submit_r3/reproduce/Fig_suppl30_LDL_replicate.html
- __MACOSX/Software_submit_r3/reproduce/._Fig_suppl30_LDL_replicate.html
