# Supplementary material for: XMAP: Cross-population fine-mapping by leveraging genetic diversity and accounting for confounding bias
Source: Nat Commun. 2023 Oct 28;14:6870. doi: 10.1038/s41467-023-42614-7 (PMC10613261; doi:10.1038/s41467-023-42614-7)
Supplement: Supplementary file 4 — Supplementary Software 1 [file 41467_2023_42614_MOESM4_ESM.zip › Software_submit_r3/README]

########################
#					   #
#					   #
#       XMAP v1.0	   #
#					   #
#					   #
########################

####################################################################################################
# Dependence
R >= 3.6.2
Rcpp >= 1.9.0
RcppArmadillo >= 0.11.4.4.0

# Operating systems tested on:
macOS Ventura 13.0 


Windows 10 Enterprise Version


Ubuntu 18.04.5 LTS (Bionic Beaver)


####################################################################################################
# Installation

# The source code of R package XMAP is attached in the zip file XMAP_1.0.tar.gz. Please install from the source package with:

install.packages("XMAP_1.0.tar.gz",repo=NULL,type="source")


# Alternatively, the software can be installed from our GitHub repo: https://github.com/YangLabHKUST/XMAP. For this option, run:

if (!requireNamespace("devtools", quietly = TRUE))
    install.packages("devtools")
devtools::install_github("YangLabHKUST/XMAP")
library(XMAP)


####################################################################################################
# A minimal example to test the package:

library(XMAP)
data("example_data") # this demonstrative dataset is built inside the package
fit_xmap <- XMAP(simplify2array(list(R1,R2)), cbind(zs1,zs2), c(20000,20000), K = 5, Omega = OmegaHat, Sig_E = c(1,1))
# Get credible set based on R1
cs1 <- get_CS(fit_xmap, Xcorr = R1, coverage = 0.95, min_abs_corr = 0.1)
# Get credible set based on R2
cs2 <- get_CS(fit_xmap, Xcorr = R2, coverage = 0.95, min_abs_corr = 0.1)
# Get joint credible set
cs <- cs1$cs[intersect(names(cs1$cs), names(cs2$cs))]
pip <- get_pip(fit_xmap$gamma)
plot_CS(pip, cs, Beta_true[,1], main = "XMAP")


####################################################################################################
# Manual
For more examples and a complete pipeline to run XMAP with real GWAS data, please see https://mxcai.github.io/XMAP-tutorial/Vignettes.html


####################################################################################################
# Reproducibility
Codes for reproducing the real data results in Figures 4-6 are attached in the reproduce folder. Complete codes for reproducing manuscript results can be found at https://github.com/YangLabHKUST/XMAP/tree/main/results
